# Supplementary material for: Using Near-infrared reflectance spectroscopy (NIRS) to predict glucobrassicin concentrations in cabbage and brussels sprout leaf tissue
Source: Plant Methods. 2020 Oct 12;16:136. doi: 10.1186/s13007-020-00681-7 (PMC7552462; doi:10.1186/s13007-020-00681-7)
Supplement: Supplementary file 1 — Additional file 1. Description of data: NIRS spectra between 950 and 1650 nm recorded as the log of 1/reflectance. [file 13007_2020_681_MOESM1_ESM.xls]

## Sheet: NIR_GBS_Chemometrics
DWgbs	Sample	GBS	950	955	960	965	970	975	980	985	990	995	1000	1005	1010	1015	1020	1025	1030	1035	1040	1045	1050	1055	1060	1065	1070	1075	1080	1085	1090	1095	1100	1105	1110	1115	1120	1125	1130	1135	1140	1145	1150	1155	1160	1165	1170	1175	1180
1.47	1026.1	12.091	-0.0440088	-0.0440315	-0.0438002	-0.0432907	-0.0423556	-0.0411412	-0.0398802	-0.0388761	-0.0381997	-0.0377411	-0.0375845	-0.0376477	-0.0378639	-0.0382253	-0.0386896	-0.0391804	-0.0397637	-0.0403508	-0.0409127	-0.0414088	-0.041962	-0.0424719	-0.0428401	-0.0432066	-0.0434868	-0.0438051	-0.0441038	-0.0443287	-0.0446286	-0.0449854	-0.0451844	-0.0453737	-0.0454947	-0.045555	-0.0454782	-0.0450633	-0.0443121	-0.0430692	-0.0415486	-0.0398872	-0.0378745	-0.0355108	-0.0328773	-0.030273	-0.027906	-0.0256241	-0.0233419
2.13	1026.2	17.487	-0.0446871	-0.0446252	-0.0443534	-0.0438017	-0.0428164	-0.0414662	-0.0400885	-0.0390352	-0.038361	-0.0379254	-0.0378006	-0.0379129	-0.0382015	-0.0386549	-0.0391837	-0.039692	-0.0403244	-0.0409502	-0.0415523	-0.0420958	-0.042653	-0.0431776	-0.0435806	-0.043951	-0.0443146	-0.0446353	-0.0449422	-0.0452246	-0.0455559	-0.0459255	-0.0461695	-0.0463636	-0.046501	-0.0465418	-0.0464777	-0.0459912	-0.0452015	-0.0439188	-0.0423344	-0.0406179	-0.0384815	-0.0359456	-0.0331847	-0.0305026	-0.0280528	-0.0256579	-0.0232725
1.7	1026.3	14.046	-0.0422254	-0.0422465	-0.0420109	-0.0414966	-0.0405414	-0.0393131	-0.0380458	-0.0370467	-0.0363505	-0.0358972	-0.0357117	-0.0357705	-0.0359996	-0.0363804	-0.0368231	-0.0372871	-0.0378523	-0.0384191	-0.0389608	-0.0394885	-0.0400268	-0.0405515	-0.0408976	-0.0412388	-0.0415373	-0.0418422	-0.0421112	-0.0423548	-0.0426562	-0.0429748	-0.0431848	-0.0433702	-0.0435328	-0.0435676	-0.0434594	-0.0430083	-0.0422518	-0.0410223	-0.0395137	-0.0378894	-0.0359508	-0.033626	-0.03103	-0.0284622	-0.0261447	-0.0238976	-0.0216359
7.8	1027.1	105.619	-0.0516572	-0.0517792	-0.0518389	-0.0517915	-0.0515642	-0.0511929	-0.0507236	-0.050472	-0.0503665	-0.0503282	-0.0503878	-0.0505453	-0.0507418	-0.0509971	-0.051261	-0.0515249	-0.0518428	-0.0522058	-0.0525503	-0.0528957	-0.0533146	-0.0536616	-0.0539251	-0.0541779	-0.0543958	-0.0545955	-0.05479	-0.0549148	-0.055099	-0.0552976	-0.0553846	-0.0554362	-0.0554413	-0.0553766	-0.0552355	-0.0547721	-0.0540908	-0.0529712	-0.0516587	-0.0503011	-0.0487329	-0.0469497	-0.0449104	-0.0429211	-0.0412522	-0.0397641	-0.0382622
7.02	1027.2	100.536	-0.0455222	-0.045666	-0.045648	-0.0454712	-0.0451194	-0.0445947	-0.0440023	-0.0436026	-0.0433843	-0.0432695	-0.0432656	-0.0434188	-0.0435988	-0.0438413	-0.0441264	-0.0444187	-0.0448199	-0.0451879	-0.0455668	-0.0459312	-0.0463668	-0.0467769	-0.0470676	-0.047335	-0.0475736	-0.0478177	-0.047997	-0.0481428	-0.0483613	-0.0485657	-0.0486577	-0.0487519	-0.0487891	-0.0487469	-0.048611	-0.0481367	-0.0473843	-0.0461306	-0.0446319	-0.0430777	-0.0413001	-0.0392358	-0.0369085	-0.0345884	-0.0326575	-0.0309392	-0.0291976
5.89	1027.3	80.518	-0.0492858	-0.0494193	-0.0493569	-0.049139	-0.0486689	-0.0479545	-0.0472215	-0.0467231	-0.0463998	-0.0462347	-0.0462432	-0.0463685	-0.046562	-0.0468804	-0.0472395	-0.0475588	-0.0479562	-0.0483768	-0.0487863	-0.0491935	-0.0496511	-0.0500608	-0.0503543	-0.0506237	-0.0509012	-0.0511303	-0.0513233	-0.051512	-0.0517583	-0.0520139	-0.0521289	-0.0522124	-0.0522383	-0.052151	-0.0520065	-0.0515219	-0.0507566	-0.0494942	-0.0479518	-0.0463025	-0.0444466	-0.0423143	-0.0398929	-0.0374689	-0.0354358	-0.0336035	-0.0317781
7.06	1028.1	95.513	-0.0471261	-0.0474535	-0.0475877	-0.0475609	-0.0473819	-0.0469614	-0.046541	-0.0463108	-0.0462213	-0.0462487	-0.0463798	-0.0466266	-0.0469332	-0.0472953	-0.0476566	-0.0480175	-0.0484526	-0.0489058	-0.0493303	-0.0497503	-0.0501938	-0.0506245	-0.0510175	-0.0513106	-0.0516094	-0.0519107	-0.0521662	-0.0523999	-0.0526511	-0.0528927	-0.0529903	-0.0530667	-0.0530988	-0.0530286	-0.0528442	-0.0523154	-0.0514805	-0.050172	-0.0485651	-0.0468745	-0.0449819	-0.0428229	-0.0403713	-0.0379261	-0.0359242	-0.0341667	-0.0323844
8.62	1029.1	153.906	-0.0495132	-0.0496376	-0.0495799	-0.0493523	-0.0489314	-0.0482652	-0.0475717	-0.0471179	-0.0469002	-0.0468258	-0.0468762	-0.0470441	-0.0472633	-0.0475508	-0.0478782	-0.0481753	-0.0485567	-0.049	-0.0493788	-0.0497366	-0.0501409	-0.050529	-0.0508443	-0.0510865	-0.0513333	-0.0515629	-0.0517915	-0.0519468	-0.0521488	-0.0523927	-0.0525128	-0.0525779	-0.0525822	-0.0524845	-0.0523213	-0.0517896	-0.0510198	-0.0497919	-0.0482626	-0.0466432	-0.0447791	-0.042685	-0.0403849	-0.0381108	-0.0361369	-0.0343859	-0.0326269
6.43	1029.2	110.058	-0.0447634	-0.0449271	-0.0448478	-0.0446541	-0.0442691	-0.0436269	-0.0429425	-0.0425238	-0.042317	-0.0422147	-0.042258	-0.0424114	-0.0426075	-0.0428712	-0.0431884	-0.0434958	-0.0438506	-0.0442097	-0.0445185	-0.0448507	-0.0452166	-0.0455804	-0.0458549	-0.0461023	-0.0462968	-0.0464878	-0.0466777	-0.0467851	-0.0469893	-0.0472204	-0.0472618	-0.0472928	-0.0472716	-0.0472099	-0.047064	-0.04655	-0.0458152	-0.0446543	-0.0432867	-0.041832	-0.040184	-0.0383203	-0.0362145	-0.0341273	-0.0323439	-0.0306967	-0.0290066
18.61	1030.1	310.706	-0.042036	-0.0421498	-0.0421994	-0.0420674	-0.0417135	-0.0411513	-0.040578	-0.0401521	-0.0399159	-0.0398315	-0.0398882	-0.0400358	-0.0402424	-0.0405275	-0.0408589	-0.0411728	-0.0415267	-0.0419399	-0.0423137	-0.0426768	-0.0431295	-0.0435383	-0.0438667	-0.0441767	-0.0444416	-0.0446831	-0.0449154	-0.0450767	-0.0453139	-0.0455828	-0.0456667	-0.0457388	-0.0457834	-0.0457078	-0.0455428	-0.0450102	-0.0442214	-0.0429809	-0.0414498	-0.0398587	-0.0380778	-0.0359982	-0.0336382	-0.0312998	-0.0293484	-0.027603	-0.0258357
22.25	1030.2	379.163	-0.0393889	-0.0395704	-0.0396402	-0.0395814	-0.0393311	-0.0388912	-0.0384104	-0.0380558	-0.0379155	-0.0378335	-0.0378857	-0.0380308	-0.0382001	-0.0384359	-0.0387113	-0.0389916	-0.0393349	-0.0397115	-0.0400402	-0.0403842	-0.0407813	-0.041178	-0.0414624	-0.0417067	-0.0419365	-0.0421638	-0.0423643	-0.0424795	-0.0426978	-0.042968	-0.0430423	-0.0430839	-0.0431112	-0.0430729	-0.0429271	-0.042436	-0.0416969	-0.0405215	-0.0391925	-0.0378235	-0.0362752	-0.0344573	-0.0323366	-0.0302057	-0.028426	-0.0268194	-0.0251736
13.73	1031.1	216.321	-0.0500263	-0.0501718	-0.0501146	-0.0498393	-0.0492924	-0.0486061	-0.0478343	-0.0472724	-0.0470006	-0.0468549	-0.0469102	-0.0471091	-0.0473373	-0.0476596	-0.0480318	-0.0483805	-0.0488143	-0.0492958	-0.0497597	-0.0501467	-0.0505972	-0.0510646	-0.0513929	-0.0517131	-0.0520116	-0.0522537	-0.0524832	-0.0526789	-0.052928	-0.053171	-0.0532829	-0.0533988	-0.0534228	-0.0533413	-0.0531794	-0.0526615	-0.051808	-0.0504601	-0.0488206	-0.0470398	-0.0450256	-0.0427629	-0.0402025	-0.0377305	-0.0355884	-0.0336479	-0.0316933
12.29	1031.4	187.198	-0.0527206	-0.0528739	-0.0527952	-0.0526028	-0.0520759	-0.051343	-0.0505895	-0.0500303	-0.0497408	-0.0496157	-0.0495908	-0.0497566	-0.0500314	-0.0503777	-0.0507657	-0.0511693	-0.0515855	-0.0520029	-0.0524555	-0.0528892	-0.0533545	-0.0538003	-0.0541432	-0.0544606	-0.0548116	-0.0550951	-0.0553688	-0.0555596	-0.0557919	-0.0560554	-0.0561612	-0.0562523	-0.0562855	-0.0561898	-0.056038	-0.0555107	-0.0546504	-0.0533206	-0.0516688	-0.049891	-0.0478308	-0.0454997	-0.0428966	-0.0403021	-0.0380816	-0.0360673	-0.0340216
9.61	1032.1	175.103	-0.0525622	-0.0525962	-0.0523978	-0.0519742	-0.0512445	-0.0502607	-0.0492411	-0.0485248	-0.0480789	-0.0478635	-0.0478848	-0.0480364	-0.0482914	-0.0486332	-0.0490297	-0.0494263	-0.0498871	-0.0503994	-0.0508486	-0.051241	-0.051706	-0.0521301	-0.052441	-0.0527704	-0.0530729	-0.053347	-0.0535746	-0.0537952	-0.0540897	-0.0543437	-0.0544952	-0.0546187	-0.0546594	-0.0545955	-0.054438	-0.0539047	-0.0531047	-0.0517559	-0.0501058	-0.0483245	-0.0462867	-0.0439547	-0.0413823	-0.0388602	-0.0366198	-0.0345337	-0.0324095
6.47	1032.4	115.706	-0.0516339	-0.0516676	-0.0515212	-0.0511156	-0.050379	-0.0493714	-0.0483602	-0.0476616	-0.0472572	-0.0470683	-0.047065	-0.047217	-0.0474711	-0.0478213	-0.0482356	-0.0486027	-0.0490531	-0.0495474	-0.0499734	-0.0503798	-0.0508651	-0.051308	-0.0516562	-0.0519719	-0.0522336	-0.0525025	-0.0527719	-0.0529938	-0.0532627	-0.0535564	-0.0536907	-0.0537577	-0.0538481	-0.0537793	-0.053616	-0.0530939	-0.0522476	-0.0508936	-0.049242	-0.0474815	-0.045433	-0.0430685	-0.0404794	-0.0379274	-0.0357168	-0.033668	-0.0315693
5.37	1033.1	53.392	-0.0455	-0.0455155	-0.0453125	-0.0448357	-0.0440429	-0.0429931	-0.0418809	-0.0411552	-0.0406988	-0.0404398	-0.0404167	-0.0405846	-0.0408606	-0.0412449	-0.0417155	-0.0421466	-0.0426329	-0.0431434	-0.0436239	-0.044044	-0.0445347	-0.0449886	-0.0452904	-0.045584	-0.0458484	-0.0460915	-0.0463076	-0.0464983	-0.0467448	-0.0470353	-0.0471524	-0.0472893	-0.0473646	-0.047318	-0.047167	-0.04666	-0.0459132	-0.0447397	-0.0432783	-0.0417102	-0.0398456	-0.0376656	-0.0352445	-0.0328465	-0.0306758	-0.0286721	-0.026706
4.2	1033.2	43.153	-0.046962	-0.0470074	-0.0468609	-0.0463909	-0.045587	-0.0445271	-0.0434267	-0.0426229	-0.042117	-0.0418064	-0.0417431	-0.0419016	-0.0421606	-0.042524	-0.0429511	-0.0433524	-0.0438389	-0.0443775	-0.0448689	-0.0453148	-0.0457889	-0.0462288	-0.0465422	-0.0468527	-0.0471508	-0.0473981	-0.0476467	-0.0478665	-0.0481528	-0.0484612	-0.048636	-0.0487726	-0.0488293	-0.048769	-0.0485698	-0.0479962	-0.0471854	-0.0459759	-0.0445682	-0.0430229	-0.0411633	-0.0390102	-0.0365945	-0.0341949	-0.0320188	-0.0299456	-0.0278553
6.01	1033.3	58.929	-0.0419959	-0.0419744	-0.0418256	-0.0413587	-0.0405824	-0.0394684	-0.0383471	-0.0375465	-0.0370265	-0.0367101	-0.0366236	-0.0367626	-0.0370639	-0.0374176	-0.0378346	-0.0382626	-0.0387921	-0.0393459	-0.0398256	-0.0402645	-0.0407717	-0.0412489	-0.0415848	-0.0418744	-0.0421399	-0.0424021	-0.0426465	-0.0428561	-0.0431391	-0.0434258	-0.0435719	-0.0437348	-0.0438195	-0.0437887	-0.0436455	-0.0431319	-0.0424009	-0.0411883	-0.0397032	-0.0381139	-0.0362621	-0.0340967	-0.0316272	-0.0291633	-0.0269385	-0.0248561	-0.0228269
6.44	1033.4	64.644	-0.0453424	-0.0453403	-0.045177	-0.044768	-0.0440149	-0.0429576	-0.0418795	-0.0411026	-0.0406557	-0.040326	-0.0402223	-0.0403644	-0.0406134	-0.0409324	-0.0413308	-0.0417544	-0.0422366	-0.0427314	-0.0431917	-0.0436263	-0.0441129	-0.044523	-0.0448565	-0.0451498	-0.0453989	-0.0456649	-0.0459027	-0.0460827	-0.0463551	-0.0466422	-0.0467962	-0.0469511	-0.0470076	-0.0469585	-0.0468041	-0.0462874	-0.0455456	-0.0444019	-0.0430017	-0.041487	-0.0397111	-0.0375513	-0.0351505	-0.0327699	-0.0305902	-0.028556	-0.0265566
3.53	1034.3	34.478	0.00441965	0.0034778	0.00260225	0.00182398	0.0011611	0.000679728	0.000299618	-0.000172983	-0.000717834	-0.00134816	-0.00207843	-0.00289999	-0.00374675	-0.00462538	-0.00553846	-0.0064158	-0.00732006	-0.00824297	-0.00909017	-0.0099778	-0.0109033	-0.011723	-0.012448	-0.0131532	-0.0138201	-0.0144953	-0.0151442	-0.015704	-0.016329	-0.0170133	-0.0175512	-0.0180804	-0.0186124	-0.0190426	-0.0194197	-0.0195253	-0.0195106	-0.0191931	-0.018766	-0.0182938	-0.0175833	-0.0165999	-0.0153666	-0.014026	-0.0127994	-0.0115657	-0.0102799
5.58	1034.4	55.605	-0.0490872	-0.0490969	-0.0488639	-0.0484042	-0.0475793	-0.0464617	-0.0453573	-0.0445838	-0.0441179	-0.0438952	-0.0438454	-0.0440161	-0.0443196	-0.0447488	-0.0452214	-0.0456848	-0.0461814	-0.0466863	-0.0471857	-0.0476443	-0.048124	-0.0485342	-0.0488828	-0.0491737	-0.0494267	-0.0496992	-0.0499743	-0.0501643	-0.0504334	-0.0507081	-0.0508882	-0.0510041	-0.0510767	-0.0510359	-0.05087	-0.0503642	-0.0495994	-0.0484546	-0.0471029	-0.0456293	-0.0438384	-0.0417851	-0.0395109	-0.0372694	-0.0352195	-0.0332606	-0.031301
2.06	1035.1	23.192	-0.043802	-0.043713	-0.0433329	-0.0426325	-0.0414834	-0.0400332	-0.0385646	-0.0374667	-0.0367183	-0.036214	-0.0360107	-0.0361111	-0.0363739	-0.036791	-0.0372965	-0.0378116	-0.0384296	-0.0390427	-0.0396077	-0.0401256	-0.040707	-0.0412159	-0.0415953	-0.0419271	-0.042245	-0.0425481	-0.0428529	-0.0431037	-0.0434156	-0.0437433	-0.0439798	-0.0442185	-0.0443788	-0.0444191	-0.0443514	-0.0438868	-0.0430954	-0.0417768	-0.0401257	-0.0382875	-0.0361012	-0.0335502	-0.0307174	-0.0279263	-0.0254284	-0.0230456	-0.0207043
1.33	1035.2	15.504	-0.0420857	-0.0420175	-0.0416535	-0.0408639	-0.0395767	-0.0380101	-0.036384	-0.0350932	-0.0342454	-0.0337002	-0.0334729	-0.0335532	-0.0338073	-0.034202	-0.0346969	-0.0352552	-0.0358963	-0.0365249	-0.0371224	-0.0377007	-0.0382937	-0.0388473	-0.0392399	-0.0396343	-0.0399914	-0.0403235	-0.0406359	-0.0409067	-0.0412625	-0.0416643	-0.0419247	-0.0421663	-0.0423561	-0.042422	-0.0423395	-0.0418417	-0.0410029	-0.0395797	-0.037798	-0.0358139	-0.0334326	-0.0306305	-0.027558	-0.0245448	-0.0218088	-0.0192103	-0.0166281
2.15	1035.3	24.386	-0.0404029	-0.0402406	-0.0398595	-0.0390487	-0.0377049	-0.036003	-0.034288	-0.0329589	-0.0320413	-0.0314379	-0.0311767	-0.0312557	-0.0315272	-0.0319489	-0.0324935	-0.0330698	-0.0337441	-0.0343995	-0.0350453	-0.0356001	-0.0361992	-0.0367515	-0.0371767	-0.0375587	-0.0379274	-0.0382475	-0.0385596	-0.0388626	-0.0392044	-0.0395817	-0.0398339	-0.0401061	-0.0403312	-0.0404031	-0.040336	-0.0398606	-0.0389921	-0.0375644	-0.0357787	-0.0338409	-0.0315233	-0.0287627	-0.0256814	-0.0226365	-0.019846	-0.0171826	-0.0145458
1.3	1036.2	16.413	-0.0450279	-0.0448845	-0.0444182	-0.0436145	-0.0423133	-0.0406606	-0.0389946	-0.0377407	-0.0369255	-0.0363995	-0.0362055	-0.0363033	-0.0365622	-0.0370157	-0.0375708	-0.0381317	-0.0387584	-0.0394281	-0.0400553	-0.0406139	-0.0412126	-0.0417643	-0.0421518	-0.042539	-0.0429022	-0.0432513	-0.0435816	-0.0438547	-0.0442154	-0.0446081	-0.0448484	-0.0450741	-0.0452228	-0.0452489	-0.0451334	-0.0445869	-0.0436897	-0.0421862	-0.0403411	-0.0382998	-0.0358672	-0.0329954	-0.0298815	-0.0268452	-0.0241106	-0.0215088	-0.0189102
1.13	1036.3	13.398	-0.0420557	-0.0419269	-0.0415336	-0.0407642	-0.0394776	-0.0378813	-0.036249	-0.0349797	-0.0341199	-0.0335342	-0.0332661	-0.0332937	-0.0335146	-0.0339439	-0.0344645	-0.0350125	-0.0356518	-0.0363172	-0.0369144	-0.0374492	-0.0380542	-0.0385811	-0.038983	-0.0393135	-0.0396498	-0.0399956	-0.0403185	-0.0405763	-0.0409211	-0.0412942	-0.0415466	-0.0417691	-0.041939	-0.0420016	-0.0419151	-0.0414146	-0.0405605	-0.0391505	-0.0374052	-0.0355156	-0.0332456	-0.0304947	-0.027489	-0.0245284	-0.0218346	-0.01923	-0.0167131
1.28	1036.4	14.704	-0.0420105	-0.0418884	-0.0415166	-0.0407803	-0.0395766	-0.0380311	-0.0364534	-0.0352342	-0.0344087	-0.0338667	-0.0336558	-0.0337231	-0.0339667	-0.0343792	-0.0348675	-0.0353854	-0.036008	-0.0366406	-0.0372582	-0.0377999	-0.0383531	-0.0388773	-0.039267	-0.0396331	-0.0399566	-0.040278	-0.0405994	-0.0408553	-0.0411653	-0.0415586	-0.041833	-0.0420582	-0.0422076	-0.0422621	-0.0421692	-0.0416939	-0.0409011	-0.0395442	-0.0378564	-0.0360247	-0.0338004	-0.0311742	-0.0282668	-0.0254042	-0.0228244	-0.0203558	-0.0179051
3.49	1037.1	32.476	-0.0454688	-0.0455448	-0.0453645	-0.0449387	-0.0441904	-0.0431618	-0.0420894	-0.0413143	-0.0407737	-0.0404321	-0.0403093	-0.0403677	-0.0405525	-0.040865	-0.0412623	-0.0416292	-0.0420922	-0.0425514	-0.0429725	-0.0433979	-0.0438553	-0.0442507	-0.0445342	-0.0448319	-0.0450465	-0.0452679	-0.0455236	-0.0456657	-0.0459374	-0.0462403	-0.0463926	-0.0465196	-0.0466074	-0.0465703	-0.0464579	-0.0460103	-0.0453624	-0.0442925	-0.0430546	-0.0417558	-0.0401858	-0.0382848	-0.0361261	-0.0339819	-0.0320484	-0.0301517	-0.0282164
4.06	1037.2	39.833	-0.0458814	-0.0458748	-0.045669	-0.0452501	-0.0445159	-0.0434991	-0.0424293	-0.0416467	-0.0411633	-0.0408832	-0.040786	-0.0409258	-0.0411573	-0.0414843	-0.0418725	-0.0422883	-0.0427743	-0.0432277	-0.0436444	-0.0440682	-0.0445121	-0.0449106	-0.0452126	-0.0454724	-0.0457149	-0.0459458	-0.0461631	-0.0463369	-0.0465979	-0.0468885	-0.0470089	-0.0471085	-0.0471626	-0.0471149	-0.0469932	-0.0464986	-0.0457781	-0.0446782	-0.0433982	-0.0420057	-0.0403216	-0.0383355	-0.0360914	-0.033883	-0.0319325	-0.03	-0.0280662
4.76	1037.3	45.497	-0.0469686	-0.0469712	-0.0467512	-0.0462734	-0.0454651	-0.044411	-0.0433362	-0.0425041	-0.0419847	-0.0416343	-0.0415204	-0.0416211	-0.0418201	-0.0421726	-0.0425566	-0.0429674	-0.0434175	-0.0439093	-0.0443546	-0.0447758	-0.0452441	-0.0456679	-0.0459375	-0.0462139	-0.0464837	-0.0466984	-0.0469039	-0.0470711	-0.0473237	-0.0476015	-0.0477601	-0.0478876	-0.0479513	-0.0479523	-0.047803	-0.0473486	-0.0466767	-0.0455579	-0.0442441	-0.0428374	-0.0411343	-0.039115	-0.0368507	-0.0345965	-0.0325794	-0.0306294	-0.0286859
2.31	1037.4	22.282	-0.0496882	-0.0497304	-0.0495868	-0.0492365	-0.0485875	-0.0476774	-0.0467281	-0.0460479	-0.0455684	-0.0452941	-0.0451812	-0.0452772	-0.045485	-0.0457785	-0.0461551	-0.0465242	-0.0469351	-0.0473477	-0.047749	-0.0481508	-0.0485565	-0.048906	-0.0491743	-0.0494073	-0.0496375	-0.049878	-0.0500535	-0.0501879	-0.0504075	-0.0506689	-0.0507849	-0.0508627	-0.0509103	-0.0509047	-0.0507701	-0.0503359	-0.0497282	-0.0487436	-0.0476114	-0.0463679	-0.0448831	-0.0431071	-0.0410989	-0.0391217	-0.0373335	-0.035603	-0.0338067
7.76	1037.5	95.786	-0.037355	-0.0375961	-0.0376618	-0.0375216	-0.0371405	-0.0365522	-0.0358473	-0.0354394	-0.0352366	-0.0351837	-0.0352698	-0.035496	-0.035781	-0.0361221	-0.0365466	-0.0369066	-0.0373359	-0.0377832	-0.0382017	-0.0386132	-0.0390861	-0.0395054	-0.0398298	-0.0401475	-0.0404453	-0.0407123	-0.0409358	-0.0411185	-0.0413718	-0.0416819	-0.0418242	-0.0418827	-0.0419189	-0.0418926	-0.0417487	-0.0412843	-0.0405711	-0.0394507	-0.0381378	-0.0367229	-0.0350515	-0.0330605	-0.030811	-0.0285867	-0.026668	-0.024851	-0.0229227
2.87	1038.1	25.856	-0.0500056	-0.0500734	-0.0498784	-0.0494796	-0.0488056	-0.0478335	-0.046797	-0.046044	-0.0455178	-0.0451972	-0.045087	-0.0451805	-0.0453905	-0.045703	-0.0460739	-0.0464454	-0.0468821	-0.0473093	-0.0477275	-0.0481106	-0.0485281	-0.0489439	-0.0492378	-0.0494556	-0.049666	-0.0498988	-0.0500928	-0.05024	-0.0504979	-0.0507918	-0.0509117	-0.050993	-0.0510725	-0.0510369	-0.0509282	-0.0504931	-0.0498543	-0.0488349	-0.0476301	-0.046359	-0.0448221	-0.0429926	-0.0409181	-0.0388738	-0.0370349	-0.0352424	-0.0334191
2.95	1038.2	26.773	-0.0514795	-0.0514981	-0.0513009	-0.0508794	-0.0500917	-0.0490974	-0.0480302	-0.0472011	-0.0467216	-0.0464081	-0.0463032	-0.0464228	-0.0466374	-0.0469911	-0.0473697	-0.0477754	-0.0482646	-0.0487643	-0.0492061	-0.0496297	-0.0501255	-0.0505358	-0.0508142	-0.0510872	-0.051332	-0.0515325	-0.0517534	-0.0519399	-0.0521924	-0.0524761	-0.0526149	-0.0527363	-0.0527854	-0.0527545	-0.0526182	-0.0521047	-0.0514239	-0.0503205	-0.0489871	-0.0475561	-0.0458283	-0.0438038	-0.0414938	-0.0392069	-0.0372064	-0.0352589	-0.0332861
2.84	1038.3	25.721	-0.0481079	-0.0481752	-0.0480387	-0.0477332	-0.0471114	-0.0462136	-0.0452929	-0.0445922	-0.0440853	-0.0437762	-0.043668	-0.0437124	-0.0438878	-0.044165	-0.0445222	-0.0448543	-0.0452549	-0.0456886	-0.0460856	-0.0464829	-0.0468989	-0.0472488	-0.0475425	-0.0477978	-0.0479972	-0.0482065	-0.0484078	-0.0485342	-0.0487857	-0.0490693	-0.0491828	-0.0492602	-0.0493452	-0.0493435	-0.0492484	-0.0488265	-0.048199	-0.0472076	-0.0460583	-0.0448461	-0.043415	-0.0416699	-0.0396557	-0.0376421	-0.0358497	-0.0340952	-0.0323193
2.55	1038.4	22.565	-0.0495733	-0.0496174	-0.0494326	-0.0489825	-0.0482341	-0.0471998	-0.0461332	-0.0453587	-0.0448555	-0.0445548	-0.0444704	-0.0445899	-0.0447759	-0.0451005	-0.045525	-0.0459066	-0.0463574	-0.0468613	-0.0473084	-0.0477178	-0.0481797	-0.0485911	-0.0488747	-0.0491387	-0.0493955	-0.0496075	-0.0497719	-0.0499575	-0.0502025	-0.0504984	-0.0506588	-0.0507495	-0.0508264	-0.050786	-0.0506617	-0.0502269	-0.0495501	-0.0485127	-0.0472361	-0.0458667	-0.0442225	-0.0422526	-0.0400715	-0.0378853	-0.0359612	-0.0340991	-0.0322015
3.32	1038.5	37.187	-0.0452607	-0.0454295	-0.0454342	-0.0452934	-0.0449615	-0.0443593	-0.043761	-0.0433629	-0.0431636	-0.0431146	-0.0431998	-0.0434151	-0.0436796	-0.0439873	-0.0443744	-0.0447096	-0.0451178	-0.0455542	-0.0459116	-0.0463208	-0.0467462	-0.0471199	-0.0474008	-0.0476666	-0.0479104	-0.0481035	-0.0483143	-0.0484733	-0.0486959	-0.0489604	-0.0490636	-0.0491152	-0.0491432	-0.0490897	-0.0489598	-0.0485227	-0.0479051	-0.0468969	-0.0456779	-0.0443697	-0.0427968	-0.0409739	-0.0389144	-0.036879	-0.0351839	-0.0335591	-0.0318297
1.15	1039.1	10.664	-0.0474786	-0.0475802	-0.0474539	-0.0470548	-0.0463255	-0.045327	-0.0442771	-0.0434681	-0.0428721	-0.0424966	-0.0423593	-0.0423855	-0.0425826	-0.0428766	-0.0432656	-0.0436199	-0.0440464	-0.0445195	-0.0449456	-0.0453773	-0.0458042	-0.0462057	-0.0465213	-0.0467932	-0.0470546	-0.0472896	-0.0475044	-0.0476669	-0.0479177	-0.0482247	-0.0483815	-0.0485063	-0.0485806	-0.0485532	-0.0484233	-0.0479411	-0.0472338	-0.0461223	-0.0447971	-0.0434211	-0.041784	-0.0397788	-0.0374836	-0.0351986	-0.033143	-0.0311726	-0.0291916
3.72	1039.2	31.604	-0.0466827	-0.0468226	-0.046732	-0.0464477	-0.0459076	-0.0450762	-0.0442085	-0.043551	-0.0431078	-0.0428615	-0.0427715	-0.0428777	-0.043079	-0.0433395	-0.0437112	-0.0440614	-0.0444928	-0.0449532	-0.0453427	-0.0457504	-0.0461774	-0.0465513	-0.046864	-0.0471254	-0.0473714	-0.0476215	-0.0478206	-0.04798	-0.0482149	-0.0484981	-0.0486439	-0.0487323	-0.0487967	-0.0487738	-0.048672	-0.0481998	-0.0475095	-0.0464468	-0.0452259	-0.0439194	-0.0423561	-0.0404747	-0.0383234	-0.0361724	-0.0342562	-0.0324628	-0.0306009
2.25	1039.3	21.084	-0.0468332	-0.0468774	-0.0466963	-0.046245	-0.0454274	-0.0442949	-0.0431323	-0.042217	-0.0415793	-0.0411677	-0.0409581	-0.0409503	-0.04109	-0.0413733	-0.0417885	-0.0421599	-0.0426114	-0.0430893	-0.043515	-0.0439058	-0.044354	-0.0447548	-0.0451063	-0.0453925	-0.0456504	-0.0458618	-0.0460898	-0.0462709	-0.0465662	-0.0468914	-0.047011	-0.0471383	-0.0472426	-0.0472499	-0.0471443	-0.0466425	-0.0458994	-0.0447406	-0.0434119	-0.0419935	-0.0402844	-0.0382093	-0.0358457	-0.0334947	-0.031343	-0.0292875	-0.0272163
2.33	1039.4	20.707	-0.0399755	-0.0400616	-0.0398656	-0.0395032	-0.0387795	-0.0377642	-0.0367061	-0.0359428	-0.0354578	-0.0351272	-0.0350084	-0.0350794	-0.0352926	-0.035591	-0.0359858	-0.0363554	-0.036772	-0.0372504	-0.0376716	-0.0381003	-0.0385564	-0.0389537	-0.0392611	-0.0395082	-0.0397446	-0.0399539	-0.0401589	-0.0403436	-0.0405885	-0.0408778	-0.0409939	-0.041119	-0.0412131	-0.0411899	-0.041049	-0.0405884	-0.0398895	-0.0387748	-0.0375111	-0.03611	-0.0344016	-0.0323922	-0.030101	-0.0277965	-0.0257788	-0.0238498	-0.0218953
1.43	1040.1	10.843	-0.0450485	-0.0450822	-0.0448582	-0.0443402	-0.0433896	-0.0421523	-0.0409209	-0.0399789	-0.0393796	-0.0389919	-0.0388855	-0.0390029	-0.0392784	-0.0396598	-0.0401244	-0.0405855	-0.0411351	-0.0417295	-0.0422409	-0.0427552	-0.043263	-0.0437075	-0.0440409	-0.0443463	-0.0446582	-0.0449418	-0.0452062	-0.0454049	-0.0457255	-0.0460651	-0.0462168	-0.0463469	-0.0464981	-0.0465411	-0.0464733	-0.0460351	-0.045367	-0.0442535	-0.042879	-0.0413713	-0.0395715	-0.037425	-0.0350179	-0.0326249	-0.0304742	-0.0283936	-0.0262645
1.99	1040.2	14.685	-0.0470928	-0.0471767	-0.0470682	-0.0466625	-0.0458802	-0.0448559	-0.0437566	-0.0429302	-0.0423896	-0.0420149	-0.0419071	-0.0419889	-0.0422168	-0.0425258	-0.0429354	-0.0433333	-0.0438051	-0.0443169	-0.0447366	-0.0451706	-0.0456659	-0.0460859	-0.0463976	-0.0466857	-0.0469451	-0.0471735	-0.0474072	-0.0475806	-0.0478732	-0.0482177	-0.0483798	-0.048521	-0.0486572	-0.0486451	-0.0485731	-0.0481669	-0.0475076	-0.0464324	-0.0451689	-0.0437982	-0.042156	-0.0401995	-0.0380072	-0.0358259	-0.0338587	-0.0319377	-0.0299731
0.93	1040.3	7.21	-0.041655	-0.0416834	-0.0414284	-0.0408688	-0.0399062	-0.0386066	-0.0372553	-0.036189	-0.0354228	-0.034931	-0.0346974	-0.0347186	-0.0348996	-0.0352702	-0.0357194	-0.0361831	-0.0367494	-0.0373359	-0.0378624	-0.0383684	-0.0389207	-0.0394202	-0.0397958	-0.0401239	-0.0404405	-0.0407089	-0.0409695	-0.0412025	-0.0415261	-0.0418849	-0.0421057	-0.0423085	-0.042463	-0.0424978	-0.0424587	-0.0420231	-0.0412955	-0.0401038	-0.0386254	-0.0370553	-0.0351224	-0.032822	-0.0302641	-0.0277046	-0.0253447	-0.0230699	-0.0207909
1.3	1040.4	9.668	-0.0432037	-0.0431449	-0.042825	-0.0422591	-0.0413607	-0.0400641	-0.0387083	-0.0376586	-0.0369696	-0.0365237	-0.0363118	-0.0363823	-0.0365953	-0.0369319	-0.037415	-0.0378801	-0.0384315	-0.038987	-0.039521	-0.0400396	-0.0405426	-0.040987	-0.0413626	-0.0416948	-0.0419761	-0.0422769	-0.0425196	-0.0427455	-0.0430607	-0.0434118	-0.0436026	-0.043746	-0.0438914	-0.0439232	-0.0438628	-0.0434016	-0.042668	-0.0414719	-0.0400073	-0.0384503	-0.0365585	-0.0343071	-0.0317848	-0.029284	-0.0270279	-0.0248541	-0.022638
0.41	1041.1	3.693	-0.0441385	-0.0440668	-0.0436893	-0.0429203	-0.041729	-0.0401426	-0.0385278	-0.0372522	-0.0363895	-0.0358229	-0.035555	-0.0356079	-0.0358378	-0.0362178	-0.0367295	-0.0372615	-0.0378671	-0.0385215	-0.0390991	-0.0396368	-0.0401925	-0.0407251	-0.0411424	-0.0414962	-0.0418403	-0.0421876	-0.0425162	-0.0427895	-0.043126	-0.043515	-0.0437657	-0.0439942	-0.0441706	-0.0442515	-0.0441787	-0.0437218	-0.0429531	-0.0416564	-0.0400488	-0.0383115	-0.0361399	-0.0335774	-0.030771	-0.028039	-0.0255285	-0.0230445	-0.0205753
0.62	1041.2	5.777	-0.0428059	-0.0427791	-0.042476	-0.0418255	-0.040806	-0.0394572	-0.0381113	-0.037109	-0.0364707	-0.0361004	-0.0359596	-0.0361028	-0.0364042	-0.0367981	-0.0373134	-0.0378206	-0.0383868	-0.0389514	-0.0394869	-0.0400146	-0.040527	-0.0410197	-0.0413769	-0.0416895	-0.0419757	-0.0422874	-0.0425831	-0.0428114	-0.043095	-0.0434437	-0.0436478	-0.0438238	-0.043962	-0.0439648	-0.0438891	-0.043447	-0.0427081	-0.0414873	-0.0400158	-0.0383578	-0.0363574	-0.0339905	-0.0314291	-0.0289373	-0.0267159	-0.0245503	-0.0223366
0.65	1041.3	6.284	-0.0428848	-0.0428052	-0.042422	-0.0417474	-0.0406397	-0.0392138	-0.0377322	-0.0365975	-0.0358271	-0.0353676	-0.0351719	-0.0352294	-0.035481	-0.0358949	-0.0363935	-0.0369213	-0.0375227	-0.0380988	-0.0386449	-0.0391843	-0.0397262	-0.0401874	-0.0405588	-0.0408879	-0.0411812	-0.0414958	-0.0417645	-0.0419981	-0.0423333	-0.0426991	-0.0429054	-0.043097	-0.0432533	-0.0432814	-0.0432104	-0.0427744	-0.0420161	-0.0408016	-0.0393402	-0.0376706	-0.0356485	-0.0332614	-0.0306411	-0.0280795	-0.0257497	-0.0234396	-0.0210992
0.75	1041.4	6.818	-0.0438454	-0.04377	-0.043421	-0.0427723	-0.041705	-0.0403706	-0.0389435	-0.0378823	-0.0371552	-0.0366368	-0.0364887	-0.0365683	-0.0368261	-0.0372288	-0.0376813	-0.0381875	-0.0387681	-0.0393711	-0.0399255	-0.0404336	-0.0409804	-0.0414499	-0.0417985	-0.0421358	-0.0424392	-0.0427211	-0.0429834	-0.0432145	-0.0435114	-0.0438585	-0.0441004	-0.0442993	-0.0444458	-0.0445026	-0.0444186	-0.043999	-0.0433007	-0.0421222	-0.040659	-0.0390221	-0.0370503	-0.0347088	-0.0321212	-0.0295881	-0.0272769	-0.0250319	-0.022747
0.71	1042.2	4.917	-0.0446489	-0.0447329	-0.0446035	-0.0442579	-0.0435793	-0.0426466	-0.0416592	-0.0409357	-0.0404677	-0.0401772	-0.0401025	-0.0402407	-0.040504	-0.0408526	-0.0412488	-0.0416467	-0.0421264	-0.042633	-0.0431222	-0.0435484	-0.0440302	-0.0444524	-0.0447327	-0.0449947	-0.0452425	-0.0454983	-0.0457254	-0.0458452	-0.0460772	-0.0463456	-0.0464916	-0.0466179	-0.0466682	-0.0466683	-0.0465784	-0.0461518	-0.045533	-0.0444854	-0.0432105	-0.0418412	-0.0401716	-0.0381853	-0.0359407	-0.0337619	-0.0317972	-0.029918	-0.0280203
0.65	1042.3	4.745	-0.0433241	-0.0433483	-0.043162	-0.042687	-0.0418746	-0.0407822	-0.0395576	-0.0386357	-0.0380341	-0.0376251	-0.0374377	-0.0374856	-0.0376688	-0.0379832	-0.0383903	-0.0388221	-0.0392942	-0.0398422	-0.040351	-0.0408206	-0.0413088	-0.0417659	-0.0420785	-0.0423711	-0.0426346	-0.0428742	-0.0431191	-0.0432953	-0.0435717	-0.0438826	-0.0440351	-0.0441963	-0.044317	-0.0443282	-0.0442604	-0.0438263	-0.0431282	-0.0420085	-0.0406355	-0.0391589	-0.0373628	-0.0352133	-0.0327719	-0.0303479	-0.0281895	-0.0260716	-0.0239841
7.46	1043.1	114.328	-0.0425209	-0.0427944	-0.0428884	-0.0428041	-0.0425754	-0.0421444	-0.0416392	-0.0413057	-0.0411191	-0.0410501	-0.0410629	-0.0411528	-0.0412974	-0.0415429	-0.0418213	-0.0420896	-0.0424333	-0.0427821	-0.0431544	-0.0435144	-0.0439194	-0.0442741	-0.044601	-0.0449065	-0.0451031	-0.0453181	-0.0455281	-0.0456834	-0.0458669	-0.0460954	-0.0462152	-0.0462677	-0.0462735	-0.0461967	-0.0460124	-0.0454917	-0.0447095	-0.0435069	-0.0420449	-0.040505	-0.0387677	-0.0368032	-0.0345706	-0.032328	-0.0304927	-0.02888	-0.0272737
8.88	1043.2	130.45	-0.0401131	-0.0403655	-0.0404633	-0.0404927	-0.0403447	-0.0400158	-0.0396391	-0.039406	-0.0393343	-0.0392986	-0.0393819	-0.0395725	-0.0397961	-0.0400455	-0.0403518	-0.040636	-0.0409584	-0.0413327	-0.041701	-0.0420602	-0.0424712	-0.0428945	-0.0432042	-0.0434468	-0.0437042	-0.0439256	-0.044121	-0.0442637	-0.0444916	-0.0447347	-0.0448018	-0.044856	-0.0448828	-0.044804	-0.0446363	-0.0441603	-0.0434435	-0.0422714	-0.0408367	-0.0393306	-0.037686	-0.0357968	-0.0336398	-0.0314803	-0.0296944	-0.0281767	-0.0266459
17.86	1044.1	276.482	-0.0467252	-0.0468292	-0.0468243	-0.0466841	-0.0463191	-0.0457756	-0.0452363	-0.044868	-0.0446472	-0.0444931	-0.0445028	-0.0446373	-0.0447986	-0.0450059	-0.0452684	-0.0455155	-0.0458387	-0.0461743	-0.0464794	-0.0467733	-0.0471374	-0.0474634	-0.047714	-0.0479795	-0.0481948	-0.0483804	-0.0485476	-0.0486675	-0.0488794	-0.0491099	-0.04917	-0.0492073	-0.0492342	-0.0491643	-0.0490165	-0.048577	-0.0478869	-0.0467716	-0.0454878	-0.0441771	-0.042703	-0.0409832	-0.0390048	-0.0370372	-0.0353685	-0.0338265	-0.0322321
19.34	1044.2	298.344	-0.0493034	-0.0494612	-0.0494383	-0.0492911	-0.0489566	-0.0484514	-0.0479325	-0.0475831	-0.0473745	-0.0472881	-0.0473155	-0.0474659	-0.0476402	-0.0478912	-0.048166	-0.0484016	-0.0487215	-0.0490867	-0.0494332	-0.0497473	-0.0501092	-0.0504627	-0.0507663	-0.0509902	-0.0511765	-0.0513922	-0.0515928	-0.051744	-0.0519331	-0.052148	-0.0522081	-0.0522315	-0.0522688	-0.0522115	-0.0520655	-0.0515822	-0.0508854	-0.0497517	-0.0484251	-0.0470559	-0.045487	-0.0436791	-0.0416129	-0.0395468	-0.0378098	-0.0362179	-0.0345977
21.79	1044.3	341.821	-0.0449887	-0.0451646	-0.045189	-0.0450762	-0.0447778	-0.0443118	-0.0437877	-0.0434506	-0.0432593	-0.043163	-0.0431929	-0.0433142	-0.0434251	-0.0436239	-0.0438923	-0.0441239	-0.0444322	-0.0448008	-0.045085	-0.0453941	-0.0457588	-0.0461095	-0.0463892	-0.0466354	-0.0468731	-0.0470847	-0.0472575	-0.0473746	-0.0475879	-0.0478234	-0.0478844	-0.047943	-0.047949	-0.0478937	-0.0477581	-0.0472944	-0.0465431	-0.0453637	-0.0440426	-0.0426929	-0.0411986	-0.0394896	-0.0374579	-0.0353867	-0.0336371	-0.0320566	-0.0304311
8.19	1045.1	78.391	-0.0445494	-0.0446696	-0.0445403	-0.0442241	-0.0436345	-0.0427691	-0.0418815	-0.0411968	-0.0407729	-0.0404986	-0.0403963	-0.0405007	-0.0407061	-0.0410196	-0.0413664	-0.0416894	-0.0420988	-0.0425386	-0.0429429	-0.0433294	-0.0437649	-0.0441547	-0.0444198	-0.0446633	-0.0449066	-0.04511	-0.0453042	-0.0454563	-0.0456776	-0.0459815	-0.0461198	-0.0461722	-0.0462577	-0.046212	-0.0460803	-0.0456141	-0.0449074	-0.0438265	-0.0425828	-0.0412633	-0.0397366	-0.0378973	-0.0357542	-0.0335979	-0.0316515	-0.0298291	-0.0280097
11.72	1045.2	107.062	-0.0450318	-0.0451531	-0.0450623	-0.0448125	-0.0442489	-0.0434452	-0.0425535	-0.041903	-0.0415394	-0.0413362	-0.0412619	-0.0414093	-0.0416081	-0.0418982	-0.0422581	-0.0425822	-0.0430416	-0.0434827	-0.043883	-0.0442903	-0.0447001	-0.0450733	-0.0453513	-0.0456132	-0.0458368	-0.0460481	-0.0462911	-0.0464548	-0.0466973	-0.0469902	-0.0470886	-0.0471773	-0.0472214	-0.047157	-0.0469911	-0.0465013	-0.0457844	-0.0447001	-0.0434175	-0.0421026	-0.0405381	-0.0386872	-0.0365549	-0.0343937	-0.0325114	-0.0307139	-0.0289352
12.41	1045.3	115.028	-0.0392753	-0.0393216	-0.039163	-0.0387911	-0.0380604	-0.0370555	-0.035969	-0.0351365	-0.034575	-0.0342189	-0.034067	-0.0340984	-0.0342813	-0.0345628	-0.0349174	-0.0352739	-0.0357237	-0.0362136	-0.0366229	-0.0370252	-0.0374811	-0.0379188	-0.0382479	-0.0385005	-0.0387585	-0.0390367	-0.0392888	-0.0394451	-0.0397218	-0.0400609	-0.0402085	-0.0403152	-0.0403591	-0.0403216	-0.0401769	-0.0396794	-0.0388725	-0.0376585	-0.0362416	-0.0347337	-0.0330277	-0.0309936	-0.0285749	-0.0261075	-0.0238841	-0.0218064	-0.0197845
6.85	1045.4	63.593	-0.0458737	-0.0459444	-0.0457634	-0.0453773	-0.044713	-0.0437841	-0.0428073	-0.0420186	-0.0415331	-0.0412365	-0.0411187	-0.0411813	-0.0413339	-0.0416472	-0.0420082	-0.0423746	-0.0428078	-0.0432418	-0.0436562	-0.044038	-0.0444841	-0.0448793	-0.0451519	-0.0453984	-0.0456439	-0.0458682	-0.0460881	-0.0462078	-0.0464643	-0.0467551	-0.0468781	-0.0469712	-0.0470557	-0.0469966	-0.0468727	-0.0464114	-0.045688	-0.044572	-0.0432993	-0.0419603	-0.0403685	-0.0384678	-0.0363038	-0.0341001	-0.0321141	-0.030246	-0.0284004
7.09	1046.1	58.329	-0.047992	-0.0481015	-0.0479806	-0.0476629	-0.0470383	-0.0461668	-0.045268	-0.0445885	-0.044169	-0.0439099	-0.0438586	-0.0439534	-0.044158	-0.0444859	-0.0448428	-0.0452017	-0.0456242	-0.046038	-0.0464259	-0.0468112	-0.0472148	-0.0475824	-0.0478485	-0.0480792	-0.048296	-0.0485011	-0.0487243	-0.0488612	-0.0490891	-0.0493661	-0.0494561	-0.0495387	-0.0495841	-0.0495471	-0.049415	-0.0489216	-0.0482374	-0.0472075	-0.046028	-0.0447739	-0.0432963	-0.0415319	-0.0394888	-0.0374373	-0.0356285	-0.0339076	-0.0321965
9.56	1046.2	77.693	-0.0492851	-0.0494235	-0.0493212	-0.049038	-0.0484724	-0.0476592	-0.0468303	-0.0462513	-0.0458935	-0.0456943	-0.0456941	-0.0458477	-0.0460528	-0.0463458	-0.0467426	-0.0470885	-0.0475106	-0.0479324	-0.0482921	-0.0486643	-0.0490335	-0.0493664	-0.0496408	-0.0498827	-0.0501008	-0.0502729	-0.0504654	-0.050615	-0.050829	-0.0511025	-0.051199	-0.0512663	-0.0513059	-0.0512121	-0.0510583	-0.0505955	-0.0499278	-0.0489257	-0.0477641	-0.0465754	-0.0451815	-0.0434998	-0.0415398	-0.0396113	-0.0378932	-0.0362361	-0.0345945
7.48	1046.3	60.08	-0.0467109	-0.0468346	-0.0467147	-0.0463594	-0.0457506	-0.0449038	-0.0439523	-0.0432753	-0.042792	-0.0424783	-0.0424072	-0.042483	-0.0426744	-0.0429403	-0.0433274	-0.0436761	-0.0440954	-0.0445034	-0.0448945	-0.0452727	-0.0456955	-0.0460881	-0.0463673	-0.0465972	-0.0468356	-0.0470433	-0.0472317	-0.0473711	-0.0476139	-0.0479119	-0.0480418	-0.0481299	-0.0481935	-0.0481716	-0.0480428	-0.0475678	-0.0468617	-0.0457979	-0.0445904	-0.0433345	-0.0418275	-0.0400159	-0.0378939	-0.0357562	-0.0338349	-0.0320225	-0.0302708
10.7	1046.4	85.251	-0.0205525	-0.021112	-0.0215449	-0.021894	-0.0221328	-0.0221383	-0.0220691	-0.0221341	-0.0223115	-0.0225725	-0.0229131	-0.0233989	-0.0239105	-0.0244778	-0.0251016	-0.0256687	-0.0262888	-0.0269193	-0.0275391	-0.0281071	-0.028724	-0.0293038	-0.029782	-0.0302305	-0.0306259	-0.0310163	-0.0314385	-0.0317605	-0.032177	-0.0326435	-0.032959	-0.0332499	-0.0335234	-0.0337199	-0.0338655	-0.0337009	-0.0334094	-0.0328395	-0.0321665	-0.0314451	-0.0305379	-0.0293387	-0.0278491	-0.0262874	-0.0248928	-0.0235398	-0.0221691
3.23	1047.1	26.015	-0.0444197	-0.0444699	-0.0442742	-0.0438534	-0.0431435	-0.0420634	-0.0409237	-0.040096	-0.0395129	-0.0390903	-0.0389572	-0.0390242	-0.0392207	-0.0395177	-0.0399141	-0.0403382	-0.0407989	-0.0412978	-0.0417328	-0.0421495	-0.0426457	-0.0430517	-0.0433627	-0.043649	-0.0439033	-0.0441598	-0.0444055	-0.0445784	-0.0448399	-0.0451416	-0.0452936	-0.0454168	-0.0455314	-0.0455854	-0.04552	-0.0450896	-0.0443952	-0.0433153	-0.0420389	-0.0406486	-0.0390094	-0.0370023	-0.034706	-0.0324607	-0.0304008	-0.0283994	-0.0264213
3.91	1047.2	30.111	-0.0445488	-0.0445295	-0.0443843	-0.0439943	-0.0432512	-0.0421606	-0.0410638	-0.0402484	-0.0397151	-0.0394254	-0.0393755	-0.0394961	-0.0397375	-0.0401002	-0.0405503	-0.0409614	-0.0414766	-0.0419806	-0.0424439	-0.0429007	-0.0433767	-0.0438029	-0.0441198	-0.044414	-0.0446726	-0.0449165	-0.0451614	-0.0453266	-0.0455989	-0.0459408	-0.046089	-0.0462093	-0.0463117	-0.0462906	-0.0461905	-0.0457513	-0.045044	-0.0439037	-0.0425551	-0.0410837	-0.0393481	-0.0372738	-0.0349422	-0.0326285	-0.0306018	-0.0286592	-0.0266928
3.14	1047.3	25.108	-0.0450461	-0.0450584	-0.0448665	-0.0443841	-0.0435654	-0.04252	-0.0413695	-0.0405145	-0.0399436	-0.0395396	-0.0393893	-0.0394505	-0.0396423	-0.0399624	-0.0403594	-0.0407407	-0.0412332	-0.0417199	-0.0421518	-0.0425909	-0.0430495	-0.0434369	-0.0437281	-0.0439963	-0.0442215	-0.0444487	-0.0446868	-0.0448748	-0.0451283	-0.0454127	-0.045581	-0.045669	-0.0457728	-0.0457814	-0.0457244	-0.0452851	-0.0446339	-0.0435689	-0.0422847	-0.0409119	-0.0392501	-0.0372623	-0.0350126	-0.0327693	-0.0307702	-0.0288393	-0.0269215
4.79	1047.4	35.94	-0.0466047	-0.0466067	-0.0463693	-0.0458759	-0.0450669	-0.0439179	-0.0427504	-0.0418384	-0.0412645	-0.0408883	-0.0407475	-0.040839	-0.0410311	-0.0413406	-0.0417812	-0.0421923	-0.0426731	-0.0431973	-0.0436562	-0.0441029	-0.0445619	-0.0449996	-0.0452944	-0.0455611	-0.0458351	-0.0460916	-0.0463071	-0.0464687	-0.0467346	-0.0470649	-0.0472176	-0.0473213	-0.0474265	-0.0474169	-0.0473425	-0.0468844	-0.0461806	-0.0450901	-0.04376	-0.0422806	-0.0405432	-0.0384787	-0.0361161	-0.0338092	-0.031722	-0.0297281	-0.0277409
5.23	1048.1	43.073	-0.048416	-0.0483801	-0.0481427	-0.0476565	-0.0468137	-0.0457112	-0.044538	-0.0436337	-0.0430151	-0.0426471	-0.0425133	-0.0425503	-0.0427528	-0.0430523	-0.0434383	-0.0438345	-0.0443023	-0.0447997	-0.0452398	-0.0456436	-0.0461188	-0.0465293	-0.0468412	-0.0471069	-0.0473266	-0.0475718	-0.0478169	-0.0479995	-0.0482683	-0.0485584	-0.0486876	-0.0488223	-0.0489335	-0.048928	-0.0488423	-0.0483903	-0.0476583	-0.0465133	-0.0451771	-0.0437372	-0.0420249	-0.0399809	-0.0376331	-0.0353345	-0.0332692	-0.0312717	-0.0293007
4.31	1048.2	34.515	-0.0472808	-0.0473432	-0.04718	-0.0468214	-0.0461749	-0.045238	-0.0442471	-0.0435219	-0.0430311	-0.0427287	-0.0426686	-0.0427565	-0.0429704	-0.0433267	-0.0437409	-0.0441342	-0.0445856	-0.0450387	-0.045456	-0.0458607	-0.0463023	-0.0466733	-0.0469645	-0.0472514	-0.0474675	-0.0476725	-0.0478901	-0.0480556	-0.0483102	-0.0486027	-0.0487417	-0.0488168	-0.0489006	-0.0489225	-0.0488494	-0.0484419	-0.0478185	-0.0468094	-0.0456098	-0.0443147	-0.0427614	-0.0409003	-0.0387854	-0.0367175	-0.0348654	-0.033079	-0.0312999
4.73	1048.3	38.904	-0.0475975	-0.0475939	-0.0474447	-0.0470839	-0.046439	-0.0455261	-0.0445529	-0.0438621	-0.043369	-0.0430405	-0.0429171	-0.0429431	-0.0431191	-0.0433981	-0.0437371	-0.0440742	-0.0444668	-0.044895	-0.0452472	-0.0456151	-0.0460426	-0.046414	-0.0466835	-0.0469151	-0.0470823	-0.0472518	-0.0474114	-0.0475197	-0.0477445	-0.0479706	-0.0480598	-0.0481022	-0.0481614	-0.0481555	-0.0480522	-0.0476433	-0.0470325	-0.0460254	-0.0448608	-0.0435849	-0.04208	-0.0402794	-0.0381615	-0.0360875	-0.0342738	-0.0325538	-0.0307819
5.16	1049.1	39.813	-0.0472764	-0.0472223	-0.0469547	-0.0464353	-0.045594	-0.0444832	-0.0432953	-0.0424158	-0.0418252	-0.0414325	-0.0413315	-0.041437	-0.0416607	-0.0420058	-0.0424238	-0.0428438	-0.0433373	-0.0438825	-0.0443601	-0.0448074	-0.0452843	-0.0457014	-0.0460436	-0.0463551	-0.0465934	-0.0468457	-0.0471042	-0.0472792	-0.0475374	-0.0478599	-0.0479962	-0.0481413	-0.0482528	-0.04824	-0.048121	-0.0476642	-0.0469449	-0.0457456	-0.0443212	-0.042796	-0.0409743	-0.0388314	-0.0363891	-0.0339877	-0.0318727	-0.0298447	-0.0278223
3.62	1049.2	29.344	-0.0432815	-0.0433508	-0.0431692	-0.0427388	-0.0420124	-0.0409619	-0.0398298	-0.0389769	-0.0383873	-0.0380645	-0.0379466	-0.0380617	-0.0382534	-0.0385725	-0.0390225	-0.039426	-0.0398928	-0.0404039	-0.0408791	-0.0413475	-0.0418475	-0.0422989	-0.0426148	-0.0429153	-0.0432276	-0.0434974	-0.0437512	-0.0439824	-0.0442702	-0.0446068	-0.0447883	-0.0449136	-0.0450276	-0.0450408	-0.044953	-0.0444752	-0.0437339	-0.0425424	-0.0411375	-0.039613	-0.0378196	-0.0356652	-0.0332413	-0.0308139	-0.0286487	-0.0265924	-0.0244991
4.38	1049.3	35.613	-0.0495196	-0.0494848	-0.0492698	-0.0488042	-0.0479729	-0.0468336	-0.0457107	-0.0448114	-0.0441959	-0.0437933	-0.0436539	-0.0436844	-0.0438422	-0.0441379	-0.044536	-0.0449259	-0.0453735	-0.0458493	-0.0462987	-0.0467295	-0.0471751	-0.047576	-0.0478709	-0.0481293	-0.0483845	-0.048649	-0.0488285	-0.0489742	-0.049247	-0.0495508	-0.0496809	-0.0498075	-0.0499228	-0.0499373	-0.0498583	-0.0494239	-0.0487191	-0.0475956	-0.046279	-0.044875	-0.0431882	-0.041167	-0.0389001	-0.0366453	-0.0346155	-0.0326789	-0.0307504
4.98	1049.4	36.692	-0.0502833	-0.0502815	-0.0500498	-0.0495935	-0.0488571	-0.0478175	-0.0467179	-0.0459072	-0.0453748	-0.0450675	-0.0449414	-0.0450132	-0.0452259	-0.0455215	-0.0459037	-0.046294	-0.0467352	-0.0472117	-0.0476349	-0.0480492	-0.0484816	-0.0488696	-0.0491754	-0.0494304	-0.0496698	-0.0498866	-0.0500932	-0.0502369	-0.050463	-0.0507833	-0.0509326	-0.0510395	-0.0511202	-0.0511376	-0.0510291	-0.0505995	-0.0499428	-0.0488742	-0.0476412	-0.0462927	-0.04471	-0.0428267	-0.0406671	-0.0385353	-0.036644	-0.0348356	-0.0329991
10.58	1050.1	139.533	-0.0413522	-0.0415734	-0.0416564	-0.0416037	-0.0414328	-0.0410906	-0.0406622	-0.0403533	-0.0402154	-0.0401515	-0.0401511	-0.0402287	-0.040333	-0.0405135	-0.0407526	-0.0409404	-0.0411743	-0.0415089	-0.0418081	-0.0421125	-0.0424787	-0.0428081	-0.0430613	-0.0432807	-0.0434613	-0.0436363	-0.0438086	-0.0439107	-0.0440807	-0.0442938	-0.0443369	-0.04435	-0.0443524	-0.0442852	-0.0441056	-0.0436165	-0.0428983	-0.0417916	-0.0405019	-0.0391605	-0.0376862	-0.0359674	-0.0339545	-0.0319283	-0.0302496	-0.0288401	-0.0274383
13	1050.2	192.004	-0.0461569	-0.0463899	-0.0464716	-0.0464818	-0.0463437	-0.0460356	-0.04565	-0.0454509	-0.0453101	-0.0452294	-0.0452641	-0.0453948	-0.0455252	-0.0457161	-0.045924	-0.0461338	-0.0464011	-0.0467063	-0.0469919	-0.0472673	-0.0476118	-0.047967	-0.0482079	-0.0484147	-0.0486219	-0.0488041	-0.0489428	-0.0490465	-0.0492426	-0.0494636	-0.0495285	-0.0495392	-0.0495134	-0.0494164	-0.0492635	-0.048798	-0.0481011	-0.0470067	-0.0457894	-0.0445106	-0.0430952	-0.0414572	-0.0395285	-0.0375675	-0.0359805	-0.0346357	-0.0332744
16.03	1050.3	229.424	-0.0424978	-0.0427142	-0.0428269	-0.0429183	-0.042885	-0.0426562	-0.0423921	-0.0422376	-0.0421871	-0.0421758	-0.0422392	-0.0424177	-0.042593	-0.0427592	-0.0429961	-0.0431986	-0.0434797	-0.0438057	-0.0441095	-0.0444247	-0.0447777	-0.0451211	-0.0453843	-0.0456279	-0.0458303	-0.0460116	-0.0461504	-0.046275	-0.0464466	-0.0466472	-0.0467023	-0.046721	-0.0467077	-0.0466383	-0.046535	-0.0460624	-0.0453522	-0.0442902	-0.0431145	-0.0419278	-0.0406012	-0.0390442	-0.0372101	-0.0353693	-0.033861	-0.0325355	-0.0312143
2.63	1051.1	18.407	-0.0516573	-0.0517459	-0.0516229	-0.0512698	-0.0506225	-0.0496732	-0.0487159	-0.0479974	-0.0475026	-0.0471537	-0.0470016	-0.0470328	-0.0472057	-0.0474782	-0.0478369	-0.0481894	-0.048595	-0.0490223	-0.0494509	-0.0498408	-0.0502642	-0.0506676	-0.050948	-0.0511943	-0.0513939	-0.051592	-0.0517828	-0.0519189	-0.0521368	-0.0524343	-0.0525686	-0.0526646	-0.0527493	-0.0527642	-0.0526901	-0.0523122	-0.0516682	-0.0506738	-0.0495072	-0.0482419	-0.0467504	-0.044981	-0.0429597	-0.0409373	-0.0391325	-0.0373825	-0.0356496
3.81	1051.2	27.468	-0.0437013	-0.0438043	-0.0437213	-0.0434386	-0.0429378	-0.0422132	-0.0413716	-0.0408062	-0.0404372	-0.0401904	-0.0401244	-0.0402263	-0.0404	-0.0407252	-0.0410908	-0.0414303	-0.0418318	-0.0422666	-0.0427045	-0.0431221	-0.0435878	-0.0439646	-0.0442547	-0.0444734	-0.0447054	-0.0449229	-0.0451301	-0.0452521	-0.0454754	-0.0457339	-0.0458711	-0.0459954	-0.0460478	-0.046021	-0.045923	-0.0455292	-0.0449436	-0.0439244	-0.0427144	-0.041449	-0.0399029	-0.0380705	-0.0360218	-0.0340122	-0.0322273	-0.0305048	-0.0287392
1.81	1051.3	12.26	-0.0489449	-0.0489432	-0.0488462	-0.0484582	-0.0478188	-0.0468862	-0.0458645	-0.04508	-0.0444928	-0.0441419	-0.0439709	-0.0439686	-0.0441403	-0.0444287	-0.0447919	-0.0451524	-0.0455576	-0.0460318	-0.0464716	-0.0468747	-0.0472956	-0.0477349	-0.0480158	-0.0482586	-0.0484745	-0.0486885	-0.0488968	-0.0490193	-0.0492624	-0.0495643	-0.0496932	-0.0498177	-0.0499396	-0.0499412	-0.0498787	-0.0494838	-0.0488601	-0.0478096	-0.0465869	-0.0452994	-0.0437496	-0.041932	-0.0398343	-0.037714	-0.0357782	-0.0339323	-0.0320233
2.68	1051.5	24.226	-0.0438974	-0.0441389	-0.0442114	-0.0441872	-0.0439025	-0.0434673	-0.0429838	-0.0426776	-0.0425174	-0.0424571	-0.0425858	-0.0428097	-0.0430513	-0.0433805	-0.0437377	-0.044085	-0.0444937	-0.0449285	-0.0453376	-0.0457194	-0.0461817	-0.0465693	-0.0468702	-0.0471377	-0.0473568	-0.0475469	-0.0477436	-0.0479044	-0.0481057	-0.048367	-0.0484957	-0.0485927	-0.0486332	-0.0486033	-0.048529	-0.0481458	-0.0475792	-0.0466458	-0.0455014	-0.04431	-0.0428644	-0.0411412	-0.0392436	-0.0374181	-0.0358553	-0.0343508	-0.0327606
1.77	1053.1	12.884	-0.042248	-0.0422448	-0.0420799	-0.0416445	-0.0408498	-0.0397563	-0.0385926	-0.0377272	-0.0371196	-0.0367402	-0.0365854	-0.0366686	-0.0368727	-0.0371775	-0.0375835	-0.0380245	-0.0385454	-0.0390732	-0.0395519	-0.0400296	-0.0405166	-0.0409566	-0.041276	-0.0415543	-0.0418225	-0.0420829	-0.0423391	-0.0425312	-0.042821	-0.0431464	-0.043276	-0.0434011	-0.0435483	-0.0436037	-0.0435066	-0.0430693	-0.0423924	-0.0412602	-0.0399166	-0.0384503	-0.0366934	-0.0346007	-0.0322071	-0.029841	-0.0277415	-0.0256818	-0.0236057
1.3	1053.2	9.344	-0.0470274	-0.0470839	-0.04698	-0.0466518	-0.0459008	-0.0448465	-0.0438114	-0.0430378	-0.0424801	-0.0421454	-0.0420282	-0.042091	-0.0423249	-0.0426443	-0.0430482	-0.0434418	-0.0438981	-0.0444029	-0.0448751	-0.0452904	-0.045756	-0.0461953	-0.0464758	-0.0467324	-0.0469999	-0.0472274	-0.0474538	-0.0476207	-0.0479093	-0.048208	-0.0483732	-0.0485158	-0.048643	-0.0486708	-0.0486183	-0.0481989	-0.0475249	-0.046502	-0.0452447	-0.0438962	-0.0422819	-0.040371	-0.038215	-0.0360845	-0.0341452	-0.0322539	-0.0303358
1.88	1054.1	16.781	-0.051622	-0.0516507	-0.0514697	-0.0510874	-0.0504428	-0.0495269	-0.0485496	-0.0478522	-0.0474194	-0.0471485	-0.047103	-0.0471937	-0.0474207	-0.0477219	-0.0480693	-0.0484145	-0.0488375	-0.0492734	-0.0496458	-0.0500082	-0.0504138	-0.0507716	-0.0510363	-0.0512537	-0.051445	-0.0516665	-0.05187	-0.0520087	-0.052234	-0.052496	-0.0526143	-0.0527152	-0.0528032	-0.0527891	-0.0526771	-0.0522816	-0.0516673	-0.0506504	-0.0494835	-0.0482029	-0.0466819	-0.0448911	-0.0429334	-0.0410125	-0.0393284	-0.0376593	-0.0358945
1.97	1054.2	16.222	-0.0502175	-0.0502545	-0.050097	-0.049719	-0.0490502	-0.0481686	-0.0472402	-0.0465534	-0.0461273	-0.0458731	-0.0458498	-0.0459744	-0.0462185	-0.0465403	-0.0469325	-0.0472792	-0.0477038	-0.0481306	-0.0485145	-0.0489147	-0.0493222	-0.0496696	-0.0499419	-0.0501971	-0.0504074	-0.0505957	-0.0508105	-0.0509406	-0.0511806	-0.0514557	-0.0515522	-0.0516105	-0.0516904	-0.0516475	-0.0515407	-0.0511043	-0.0504681	-0.0494905	-0.0483128	-0.0469692	-0.0453803	-0.0435586	-0.0415554	-0.0395835	-0.0378693	-0.0362047	-0.034407
2.94	1054.3	27.055	-0.0528768	-0.0529243	-0.0527002	-0.0522328	-0.0514149	-0.0503863	-0.0493418	-0.0485709	-0.0480583	-0.0477558	-0.0477033	-0.047808	-0.0480239	-0.0483451	-0.0487569	-0.0491397	-0.0496233	-0.0500891	-0.0504899	-0.0509144	-0.0513924	-0.0517876	-0.05208	-0.0523402	-0.0525835	-0.0528246	-0.0530532	-0.0532345	-0.053478	-0.0537638	-0.0538868	-0.0539888	-0.054055	-0.0540426	-0.0539178	-0.0534552	-0.0527477	-0.0516246	-0.0502807	-0.0488088	-0.0470617	-0.0450185	-0.0427867	-0.0406161	-0.0387381	-0.0368934	-0.0349492
2.42	1054.4	22.419	-0.0445687	-0.0446068	-0.0444429	-0.0439417	-0.0431667	-0.0421769	-0.0411446	-0.0403289	-0.0398879	-0.0396468	-0.0395788	-0.039754	-0.040026	-0.0404079	-0.0408466	-0.0412909	-0.0417824	-0.0422766	-0.0427696	-0.0432072	-0.0436672	-0.0441003	-0.0444122	-0.0446865	-0.0449667	-0.0452321	-0.0454762	-0.0456388	-0.0458686	-0.0461545	-0.046314	-0.0464375	-0.0464992	-0.0464821	-0.0463484	-0.045874	-0.0451821	-0.0440328	-0.0426142	-0.0410771	-0.0392169	-0.0370645	-0.0347488	-0.032461	-0.030468	-0.0285446	-0.0265209
0.83	1055.1	8.635	-0.0487028	-0.0486607	-0.0484272	-0.0478896	-0.0469763	-0.0457798	-0.0445845	-0.0436803	-0.0430849	-0.0427339	-0.0426211	-0.0427393	-0.0429602	-0.0432856	-0.0437717	-0.0442132	-0.044696	-0.0452067	-0.0456549	-0.0461187	-0.0465869	-0.0469825	-0.0473325	-0.0476075	-0.0478751	-0.0480856	-0.0483285	-0.048526	-0.048796	-0.0491004	-0.0492448	-0.0493644	-0.0494827	-0.0494467	-0.0493166	-0.048832	-0.0480855	-0.0469258	-0.0455494	-0.0440365	-0.0422266	-0.0400984	-0.0377583	-0.0354381	-0.0333524	-0.0312994	-0.0292134
1.57	1055.2	15.76	-0.0492028	-0.0492182	-0.0489653	-0.0484435	-0.0475728	-0.0464157	-0.0452284	-0.0443378	-0.043768	-0.0434395	-0.0433435	-0.0434656	-0.0437299	-0.0440994	-0.0445455	-0.0450052	-0.0455235	-0.0460663	-0.0465431	-0.0469809	-0.0474942	-0.0479421	-0.0482453	-0.0485146	-0.0487855	-0.0490574	-0.0493034	-0.0495039	-0.0497632	-0.0500768	-0.0502589	-0.0503832	-0.0504702	-0.0504215	-0.0502721	-0.0497961	-0.0490942	-0.0479886	-0.0466306	-0.0451156	-0.0432594	-0.0410834	-0.0387484	-0.0364189	-0.0343008	-0.0322437	-0.0301378
0.74	1055.3	8.029	-0.0440701	-0.0440646	-0.0437484	-0.0431079	-0.0420667	-0.0407155	-0.0392913	-0.0381916	-0.037443	-0.0369618	-0.0367322	-0.0367905	-0.0369478	-0.0372986	-0.0377342	-0.0381691	-0.0386959	-0.0392571	-0.0397708	-0.0402463	-0.0407557	-0.0412269	-0.0415518	-0.0418348	-0.0421403	-0.0424275	-0.0426896	-0.0428945	-0.0431644	-0.0435276	-0.0437208	-0.0438754	-0.044007	-0.0440361	-0.0438905	-0.0433494	-0.0425775	-0.0413414	-0.0398184	-0.0381405	-0.0360898	-0.0336638	-0.0309943	-0.028346	-0.0259004	-0.023538	-0.0211942
0.72	1055.4	7.809	-0.0417154	-0.0416702	-0.0414026	-0.0408048	-0.0398248	-0.0386203	-0.0373539	-0.036372	-0.0357302	-0.0353719	-0.0352622	-0.0353849	-0.0356537	-0.0360537	-0.0365404	-0.0370457	-0.0375992	-0.0381344	-0.0386434	-0.0391162	-0.0396296	-0.040115	-0.0404356	-0.0407053	-0.0410232	-0.0413083	-0.041546	-0.0417376	-0.0420396	-0.0423595	-0.0425425	-0.0426837	-0.0427893	-0.0427919	-0.0426562	-0.0421908	-0.0414468	-0.0402798	-0.0388109	-0.0371803	-0.0352474	-0.0329723	-0.0304482	-0.0279633	-0.0257301	-0.0235748	-0.0213962
[truncated: 94 more columns]

## Sheet: META
Header	Description
Sample	unique identifier
DWgbs	glucobrassicin concentrations in micro moles per 1 g of dry weight as analyzed via high performance liquid chromatography
GBS	glucobrassicin concentrations in micro moles per 100 g of fresh weight as analyzed via high performance liquid chromatography
950 to 1650 across the top	Wavelength used by the near-infrared spectrometer for reflectance measurement
Values	Description
values recored under wavelength headers (950 to 1650)	Reflectance value (average of two scans) recored as the log of 1/reflectance
